# Supplementary material for: Breathing can be dangerous: Opportunistic fungal pathogens and the diverse community of the small mammal lung mycobiome
Source: Front Fungal Biol. 2022 Sep 26;3:996574. doi: 10.3389/ffunb.2022.996574 (PMC10512277; doi:10.3389/ffunb.2022.996574)
Supplement: Supplementary Data Sheet 3 — Onygenales sequence alignment (NEXUS format). [file DataSheet_3.zip]

Archive with 2 entries (2 files):
- Suppementary Dataset 2 Oygenales Nexus alignment.txt
- __MACOSX/._Suppementary Dataset 2 Oygenales Nexus alignment.txt
