# Supplementary material for: Breathing can be dangerous: Opportunistic fungal pathogens and the diverse community of the small mammal lung mycobiome
Source: Front Fungal Biol. 2022 Sep 26;3:996574. doi: 10.3389/ffunb.2022.996574 (PMC10512277; doi:10.3389/ffunb.2022.996574)
Supplement: Supplementary Data Sheet 3 — Onygenales sequence alignment (NEXUS format). [file DataSheet_3.zip › Suppementary Dataset 2 Oygenales Nexus alignment.txt]

#NEXUS
[full taxon labels are given in Figure 2. Sequences 394a, 414a, 396a, 413a, 414b, 416a, 411a, 512a, 395a, 391a are from cultured fungi in the Blastomyces parvus clade. Sequence 397a is from a cultured fungus in the Otu1108 clade]

#NEXUS

begin taxa;
dimensions ntax=41;
taxlabels
394a
414a
396a
413a
414b
416a
411a
Otu1155
512a
Otu20
395a
391a
Otu896
Otu1107
Otu58
Otu106
BparvTYPE
Otu1174
397a
Otu1108
Otu85
Otu265
Otu388
Emmonsiel
Otu15
EcresTYPE
Otu59
Auxumbr
Auxalbo
Otu84
Otu899
Coccimmit
Cocciposa
Otu136
Arthtub
Otu651
Diplorose
Leucoemd
Otu779
Otu739
Arthrtrun
;
end;

begin characters;
dimensions nchar=386;
format interleave datatype=DNA gap=-;
matrix
394a      AACTTTCAACAACGGATCTCTTGGTTCCGACATCGATGAAGAACGCAGCG
414a      AACTTTCAACAACGGATCTCTTGGTTCCGACATCGATGAAGAACGCAGCG
396a      AACTTTCAACAACGGATCTCTTGGTTCCGACATCGATGAAGAACGCAGCG
413a      AACTTTCAACAACGGATCTCTTGGTTCCGACATCGATGAAGAACGCAGCG
414b      AACTTTCAACAACGGATCTCTTGGTTCCGACATCGATGAAGAACGCAGCG
416a      AACTTTCAACAACGGATCTCTTGGTTCCGACATCGATGAAGAACGCAGCG
411a      AACTTTCAACAACGGATCTCTTGGTTCCGACATCGATGAAGAACGCAGCG
Otu1155   AACTTTCGGCAACGGATCTCTTGGTTCCGACATCGATGAAGAACGCAGCG
512a      AACTTTCAACAACGGATCTCTTGGTTCCGACATCGATGAAGAACGCAGCG
Otu20     AACTTTTAACAATGGATCTCTTGGTTCCGACATCGATGAAGAACGCAGCG
395a      AACTTTCAACAACGGATCTCTTGGTTCCGACATCGATGAAGAACGCAGCG
391a      AACTTTCAACAACGGATCTCTTGGTTCCGACATCGATGAAGAACGCAGCG
Otu896    AACTTTCAGCAATGGATCTCTTGGTTCCGACATTGATGAAGAACGCAGCG
Otu1107   AACTTTCGACAATGGATCTCTTGGTTCCGACATCGATGAAGAACGCAGCG
Otu58     AACTTTTGGCAATGGATCACTTGGTTCCGACATCGATGAAGAACGCAGCG
Otu106    AACTTTCAGCAATGGATCACTTGGTTCCGACATCGATGAAGAACGCAGCG
BparvTYPE AACTTTCAACAACGGATCTCTTGGTTCCGACATCGATGAAGAACGCAGCG
Otu1174   AACTTTTAACAATGGATCTCTTGATTCCGACATCAATGAAGAACACAGTG
397a      AACTTTCAACAACGGATCTCTTGGTTCCGACATCGATGAAGAACGCAGCG
Otu1108   AACTTTTGGCAACGGATCTCTTGGTTCCGACATCGATGAAGAACGCAGCG
Otu85     AACTTTTAACAATGGATCTCTTGGTTCCGACATCGATGAAGAACGCAGCG
Otu265    AACTTTTGGCAATGGATCACTTGGTTCCGACATCGATGAAGAACGCAGCG
Otu388    AACTTTTGGCAATGGATCTCTTGGTTCCGACATCGATGAAGAACGCAGCG
Emmonsiel AACTTTCAACAACGGATCTCTTGGTTCCGACATCGATGAAGAACGCAGCG
Otu15     AACTTTTAACAATGGATCTCTTGGTTCCGACATCGATGAAGAACGCAGCG
EcresTYPE AACTTTCAACAACGGATCTCTTGGTTCCGACATCGATGAAGAACGCAGCG
Otu59     AACTTTTAACAATGGATCTCTTGGTTCCGGCATCGATGAAGAACGCAGCG
Auxumbr   AACTTTCAACAATGGATCTCTTGGTTCCGGCATCGATGAAGAACGCAGCG
Auxalbo   AACTTTCAACAATGGATCTCTTGGTTCCGGCATCGATGAAGAACGCAGCG
Otu84     AACTTTTGGCAATGGATCTCTTGGTTCCGGCATCGATGAAGAACGCAGCG
Otu899    AACTTTCGGCAATGGATCTCTTGGTTCCGGCATCGATGAAGAACGCAGCG
Coccimmit AACTTTCAACAACGGATCTCTTGGTTCCGGCATCGATGAAGAACGCAGCG
Cocciposa AACTTTCAACAACGGATCTCTTGGTTCCGGCATCGATGAAGAACGCAGCG
Otu136    AACTTTTAACAATGGATCTCTTGGTTCCGGCATCGATGAAGAACGCAGCG
Arthtub   AACTTTCAACAACGGATCTCTTGGTTCCGGCATCGATGAAGAACGCAGCG
Otu651    AACTTTTGACAATGGATCTCTTGGTTCCGGCATCGATGAAGAGCGCAGCG
Diplorose AACTTTCAACAACGGATCTCTTGGTTCCGGCATCGATGAAGAACGCAGCG
Leucoemd  AACTTTCAACAACGGATCTCTTGGTTCCGGCATCGATGAAGAACGCAGCG
Otu779    AACTTTTGACAATGGATCTCTTGGTTCCGGCATCGATGAAGAACGCAGCG
Otu739    AACTTTTGACAATGGATCACTTGGTTCTGGCATCGATGAAGAACGCAGCG
Arthrtrun AACTTTCAACAACGGATCTCTTGGTTCTGGCATCGATGAAGAACGCAGCG

394a      AAATGCGATAAGTAATGTGAATTGCAGAATTCCGTGAATCATCGAATCTT
414a      AAATGCGATAAGTAATGTGAATTGCAGAATTCCGTGAATCATCGAATCTT
396a      AAATGCGATAAGTAATGTGAATTGCAGAATTCCGTGAATCATCGAATCTT
413a      AAATGCGATAAGTAATGTGAATTGCAGAATTCCGTGAATCATCGAATCTT
414b      AAATGCGATAAGTAATGTGAATTGCAGAATTCCGTGAATCATCGAATCTT
416a      AAATGCGATAAGTAATGTGAATTGCAGAATTCCGTGAATCATCGAATCTT
411a      AAATGCGATAAGTAATGTGAATTGCAGAATTCCGTGAATCATCGAATCTT
Otu1155   AAATGCGATAAGTAATGTGAATTGCAGAATTCCGTGAATCATCGAATCTT
512a      AAATGCGATAAGTAATGTGAATTGCAGAATTCCGTGAATCATCGAATCTT
Otu20     AAATGCGATAAGTAATGTGAATTGCAGAATTCCGTGAATCATCGAATCTT
395a      AAATGCGATAAGTAATGTGAATTGCAGAATTCCGTGAATCATCGAATCTT
391a      AAATGCGATAAGTAATGTGAATTGCAGAATTCCGTGAATCATCGAATCTT
Otu896    AAATGCAATAAGTAATGTGAATTGCAGAATTCTGTGAATCATCGAATCTT
Otu1107   AAATGCGATAAGTAATGTGAATTGCAGAATTCCATGAATCATTGAATCTT
Otu58     AAATGCGATAAGTAATGTGAATTGCAGAATTCCGTGAATCATCGAATCTT
Otu106    AAATGCGATAAGTAATGTGAATTGCAGAATTCCGTGAATCATCGAATCTT
BparvTYPE AAATGCGATAAGTAATGTGAATTGCAGAATTCCGTGAATCATCGAATCTT
Otu1174   AAATGCAATAAGTAATGTGAATTGCAGAATTCTGTGAATCATTGAATCTT
397a      AAATGCGATAAGTAATGTGAATTGCAGAATTCCGTGAATCATCGAATCTT
Otu1108   AAATGCGATAAGTAATGTGAATTGCAGAATTCCGTGAATCATCGAATCTT
Otu85     AAATGCGATAAGTAATGTGAATTGCAGAATTCCGTGAATCATCGAATCTT
Otu265    AAATGCGATAAGTAATGTGAATTGCAGAATTCCGTGAATCATCGAATCTT
Otu388    AAATGCGATAAGTAATGTGAATTGCAGAATTCCGTGAATCATCGAATCTT
Emmonsiel AAATGCGATAAGTAATGTGAATTGCAGAATTCCGTGAATCATCGAATCTT
Otu15     AAATGCGATAAGTAATGTGAATTGCAGAATTCCGTGAATCATCGAATCTT
EcresTYPE AAATGCGATAAGTAATGTGAATTGCAGAATTCCGTGAATCATCGAATCTT
Otu59     AAATGCGATAAGTAATGTGAATTGCAGAATTCCGTGAATCATCGAATCTT
Auxumbr   AAATGCGATAAGTAATGTGAATTGCAGAATTCCGTGAATCATCGAATCTT
Auxalbo   AAATGCGATAAGTAATGTGAATTGCAGAATTCCGTGAATCATCGAATCTT
Otu84     AAATGCGATAAGTAATGTGAATTGCAGAATTCCGTGAATCATCGAATCTT
Otu899    AAATGCGATAAGTAATGTGAATTGCAGAATTCCGTGAATCATCGAATCTT
Coccimmit AAATGCGATAAGTAATGTGAATTGCAGAATTCCGTGAATCATCGAATCTT
Cocciposa AAATGCGATAAGTAATGTGAATTGCAGAATTCCGTGAATCATCGAATCTT
Otu136    AAATGCGATAAGTAATGTGAATTGCAGAATTCCGTGAATCATCGAATCTT
Arthtub   AAATGCGATAAGTAATGTGAATTGCAGAATTCCGTGAATCATCGAATCTT
Otu651    AAATGCGATAAGTAATGTGAATTGCAGAATTCCGTGAATCATCGAATCTT
Diplorose AAATGCGATAAGTAATGTGAATTGCAGAATTCCGTGAATCATCGAATCTT
Leucoemd  AAATGCGATAACTAATGTGAATTGCAGAATTCCGTGAATCATCGAGTCTT
Otu779    AAATGCGATAACTAATGTGAATTGCAGAATTCCGTGAATCATCGAGTCTT
Otu739    AAATGCGATAAGTAATGTGAATTGCAGAATTCAGTGAATCATCGAATCTT
Arthrtrun AAATGCGATAAGTAATGTGAATTGCAGAATTCAGTGAATCATCGAATCTT

394a      TGAACGCACATTGCG-CCCTCTGGTATTCCGGGGGGCATGCCTGTCCGAG
414a      TGAACGCACATTGCG-CCCTCTGGTATTCCGGGGGGCATGCCTGTCCGAG
396a      TGAACGCACATTGCG-CCCTCTGGTATTCCGGGGGGCATGCCTGTCCGAG
413a      TGAACGCACATTGCG-CCCTCTGGTATTCCGGGGGGCATGCCTGTCCGAG
414b      TGAACGCACATTGCG-CCCTCTGGTATTCCGGGGGGCATGCCTGTCCGAG
416a      TGAACGCACATTGCG-CCCTCTGGTATTCCGGGGGGCATGCCTGTCCGAG
411a      TGAACGCACATTGCG-CCCTCTGGTATTCCGGGGGGCATGCCTGTCCGAG
Otu1155   TGAACGCACATTGCG-CCCTCTGGTATTCCGGAGGGCATGCCTGTCCGAG
512a      TGAACGCACATTGCG-CCCTCTGGTATTCCGGGGGGCATGCCTGTCCGAG
Otu20     TGAACGCACATTGCG-CCCTCTGGTATTCCGGGGGGCATGCCTGTCCGAG
395a      TGAACGCACATTGCGCCCCTCTGGTATTCCGGGGGGCATGCCTGTCCGAG
391a      TGAACGCACATTGCGCCCCTCTGGTATTCCGGGGGGCATGCCTGTCCGAG
Otu896    TGAACACACATTGCG-CCCTCTGGTATTCTGGGAGGCATGCCTGTCCGAG
Otu1107   TGAACGCACATTGCG-CCCTCTGGTATTCCGGGGGGCATGTCTGTCCGAG
Otu58     TGAACGCACATTGCG-CCCTCTGGTATTCCGGGGGGCATGCCTGTCCGAG
Otu106    TGAACGCACATTGCG-CCCTCTGGTATTCCGGGGGGCATGCCTGTCCGAG
BparvTYPE TGAACGCACATTGCG-CCCTCTGGTATTCCGGGGGGCATGCCTGTCCGAG
Otu1174   TGAATGCACATTGCA-CCCTCTGGTATTCTGGAGGGCATACCTGTCCAAG
397a      TGAACGCACATTGCG-CCCCCTGGTATTCCGGGGGGCATGCCTGTCCGAG
Otu1108   TGAACGCACATTGCG-CCCTCCGGCATTCCGGGGGGCATGCCTGTCCGAG
Otu85     TGAACGCACATTGCG-CCCTCTGGTATTCCGGGGGGCATGCCTGTCCGAG
Otu265    TGAACGCACATTGCG-CCCTCTGGTATTCCGGGGGGCATGCCTGTCCGAG
Otu388    TGAACGCACATTGCG-CCCTCTGGTATTCCGGGGGGCATGCCTGTCCGAG
Emmonsiel TGAACGCACATTGCG-CCCTCTGGTATTCCGGGGGGCATGCCTGTCCGAG
Otu15     TGAACGCACATTGCG-CCCCCTGGTATTCCGGGGGGCATGCCTGTCCGAG
EcresTYPE TGAACGCACATTGCG-CCCCCTGGTATTCCGGGGGGCATGCCTGTCCGAG
Otu59     TGAACGCACATTGCG-CCCTCTGGTATTCCGGAGGGCATGCCTGTCCGAG
Auxumbr   TGAACGCACATTGCG-CCCTCTGGTATTCCGGAGGGCATGCCTGTCCGAG
Auxalbo   TGAACGCACATTGCG-CCCCCTGGTATTCCGGGGGGCATGCCTGTCCGAG
Otu84     TGAACGCACATTGCG-CCCCCTGGTATTCCGGGGGGCATGCCTGTCCGAG
Otu899    TGAACGCACACTGCG-CCCTCTGGTATTCCGGGGGGCATGCCTGTTCGAG
Coccimmit TGAACGCACATTGCG-CCCTCTGGTATTCCGGGGGGCATGCCTGTTCGAG
Cocciposa TGAACGCACATTGCG-CCCTCTGGTATTCCGGGGGGCATGCCTGTTCGAG
Otu136    TGAACGCACATTGCG-CCCTCTGGTATTCCGGGGGGCATGCCTGTTCGAG
Arthtub   TGAACGCACATTGCG-CCCCCTGGTATTCCGGGGGGCATGCCTGTTCGAG
Otu651    TGAACGCACATTGCG-CCCTCTGGTATTCCGGGGGGCATGCCTGTCCGAG
Diplorose TGAACGCACATTGCG-CCCTCTGGTATTCCGGGGGGCATGCCTGTCCGAG
Leucoemd  TGAACGCACATTGCA-CCCTCTGGTATTCCGGGGGGTATATCTGTCCGAG
Otu779    TGAACGCACATTGCA-CCCTCTGGTATTCCGGGGGGTATATCTGTCCGAG
Otu739    TGAACGCACATTGCG-CCCGCCAGTATTCTGGCGGGCATGCCTGTTCGAG
Arthrtrun TGAACGCACATTGCG-CCCGCCAGTATTCTGGCGGGCATGCCTGTTCGAG

394a      CGTCATTGCAA--CCCTCAAGCGCGGCTTGTGTGTTGGGCCTTCGT----
414a      CGTCATTGCAA--CCCTCAAGCGCGGCTTGTGTGTTGGGCCTTCGT----
396a      CGTCATTGCAA--CCCTCAAGCGCGGCTTGTGTGTTGGGCCTTCGT----
413a      CGTCATTGCAA--CCCTCAAGCGCGGCTTGTGTGTTGGGCCTTCGT----
414b      CGTCATTGCAA--CCCTCAAGCGCGGCTTGTGTGTTGGGCCTTCGT----
416a      CGTCATTGCAA--CCCTCAAGCGCGGCTTGTGTGTTGGGCCTTCGT----
411a      CGTCATTGCAA--CCCTCAAGCGCGGCTTGTGTGTTGGGCCTTCGT----
Otu1155   CGTCATTGCAA--CCCTCAAGCGCGGCTTGTGTGTTGGGCCTTCGT----
512a      CGTCATTGCAA--CCCTCAAGCGCGGCTTGTGTGTTGGGCCTTCGT----
Otu20     CGTCATTGCAA--CCCTCAAGCGCGGCTTGTGTGTTGGGCCTTCGT----
395a      CGTCATTGCAA--CCCTCAAGCGCGGCTTGTGTGTTGGGCCTTCGT----
391a      CGTCATTGCAA--CCCTCAAGCGCGGCTTGTGTGTTGGGCCTTCGT----
Otu896    CGTCATTGCAA--CCCTCAAGCGCGGCTTGTGTGTTGAGCCTTCATC---
Otu1107   CGTCATTGCAA--CCCTCAAGCGCGGCTTGTGTGTTGGGCCTTTGTC---
Otu58     CGTCCTTGCAA--CCCTCAAGCGCGGCTTGTGTGTTGGGCCTTCGTC---
Otu106    CGTCATTGCAA--CCCTCAAGCGCGGCTTGTGTGTTGGGCCTTCGT----
BparvTYPE CGTCATTGCAA--CCCTCAAGCGCGGCTTGTGTGTTGGGCCTTCGT----
Otu1174   CATCATTGCAA--CCCTCAAGCGCGGCTTGTGTGTTGAGCCTTCATT---
397a      CGTCATTGCAA--CCCTCAAGCCCGGCTTGTGTGTTGGGCCCTCGT----
Otu1108   CGTCATTGCAA--CCCTCAAGCCCGGCTTGTGTGTTGGGCCTTCGT----
Otu85     CGTCATTGCAA--CCCTCAAGCGCGGCTTGTGTGTTGGGCCTTCGT----
Otu265    CGTCATTGCAA--CCCTCAAGCCCGGCTTGTGTGTTGGGCCCTCGT----
Otu388    CGTCATTGCAA--CCCTCAAGCGCGGCTTGTGTGTTGGGCCCTCGT----
Emmonsiel CGTCATTGCAA--CCCTCAAGCGCGGCTTGTGTGTTGGGCCTTCGT----
Otu15     CGTCATTTCAA--CCCTCAAGCCCGGCTTGTGTGTTGGGCCCTCGT----
EcresTYPE CGTCATTTCAA--CCCTCAAGCCCGGCTTGTGTGTTGGGCCCTCGT----
Otu59     CGTCATTGCAA--CCTTCAAGCGCGGCTTGTGTGTTGGGCC-TCGT----
Auxumbr   CGTCATTGCAA--CCTTCAAGCGCGGCTTGTGTGTTGGGCC-TCGT----
Auxalbo   CGTCATTGCAA--CCTTCAAGCGCGGCTTGTGTGTTGGGTC-TCGT----
Otu84     CGTCATTGCAA--CCTTCAAGCGCGGCTTGTGTGTTGGGTC-TCGT----
Otu899    CGTCATTGCAAACCCTTCAAGCACGGCTTGTGTGTTGGGCTAACGTCCC-
Coccimmit CGTCATTGCAAACCCTTCAAGCACGGCTTGTGTGTTGGGCTAACGTCCC-
Cocciposa CGTCATTGCAAACCCTTCAAGCACGGCTTGTGTGTTGGGCCAACGTCCC-
Otu136    CGTCATTGCAAACCCTTCAAGCACGGCTTGTGTGTTGGGCCAACGTCCC-
Arthtub   CGTCATTGCAA--CCCTCAAGCCCGGCTTGTGTGATGGACGACCGTCCC-
Otu651    CGTCATTGTGACCCCCTCAAGCCCGGCTTGTGTGATGGGCCAGCGTCCCC
Diplorose CGTCATTGTGACCCCCTCAAGCCCGGCTTGTGTGATGGGCCAGCGTCCCT
Leucoemd  CGTCATTACAA--CCTTAAAGCCCGGCTT-TTTATTGGATTCTAGTTC--
Otu779    CGTCATTACAA--CCTTAAAGCCCGGCTT-TTTATTGGATTCTAGTTC--
Otu739    CGTCATTTCAA--CCCTCAAGCCCTGCTT-GGTGTTGGGGCCCTAC----
Arthrtrun CGTCATTTCAA--CCCTCAAGCCCTGCTT-GGTGTTGGGGCCCTAC----

394a      -CCCCCCGT-----GGACGTGCCCGAAATGCAGCGGCGGCGTCGTGTTCC
414a      -CCCCCCGT-----GGACGTGCCCGAAATGCAGCGGCGGCGTCGTGTTCC
396a      -CCCCCCGT-----GGACGTGCCCGAAATGCAGCGGCGGCGTCGTGTTCC
413a      -CCCCCCGT-----GGACGTGCCCGAAATGCAGCGGCGGCGTCGTGTTCC
414b      -CCCCCCGT-----GGACGTGCCCGAAATGCAGCGGCGGCGTCGTGTTCC
416a      -CCCCCCGT-----GGACGTGCCCGAAATGCAGCGGCGGCGTCGTGTTCC
411a      -CCCCCCGT-----GGACGTGCCCGAAATGCAGCGGCGGCGTCGTGTTCC
Otu1155   -CCCCCCGT-----GGACGTGCCCGAAATGCAGCGGCGGCGTCGTGTTCC
512a      -CCCCCCGT-----GGACGTGCCCGAAATGCAGCGGCGGCGTCGTGTTCC
Otu20     -TCCCCGGT-----GGACGTGCCCGAAATGCAGCGGCGGCGTCGTGTTCC
395a      -CCCCCCGT-----GGACGTGCCCGAAATGCAGCGGCGGCGTC--GTTCC
391a      -CCCCCCGT-----GGACGTGCCCGAAATGCAGCGGCGGCGTC--GTTCC
Otu896    -CCCCCCGT-----GGACGTGCCCGAAATGCAGCGGCGGCGTCATGTTCC
Otu1107   -CCCCCCGT-----GGACGTGCCTGAAATGCAGCGGCGGCGTCGTGTTCC
Otu58     -CCCCCCGT-----GGACGTGCCCGAAATGCAGCGGCGGCGTCGTGTTCC
Otu106    --CCCCCGT-----GGACGTGCCCGAAATGCAGCGGCGGCGTCGTGTTCC
BparvTYPE --CCCCCGT-----GGACGTGCCCGAAATGCAGCGGCGGCGTCGTGTTCC
Otu1174   -CCCCCTGT-----GAATGTGCCCGAAATGCAGCGGCGGCGTCGTGTTCC
397a      --CCCCCGT-----GGACGTGCCCGAAATGCAGTGGCGGCGTCGTGTTCC
Otu1108   --CCCCCGT-----GGACGTGCCCGAAATGCAGTGGCGGCGTCGTGTTCC
Otu85     --CCCCCGT-----GGACGTGCCCGAAATGCAGTGGCGGCGTCGTGTTCC
Otu265    --CCCCCGT-----GGACGTGCCCGAAATGCAGTGGCGGCGTCGTGTTCC
Otu388    --CCCCCGT-----GGACGTGCCCGAAATGCAGTGGCGGCGTCGTGTTCC
Emmonsiel --CCCCCGT-----GGACGTGCCCGAAATGCAGTGGCGGCGTCGTGTTCC
Otu15     --CCCCCGT-----GGACGTGCCCGAAATGCAGCGGCGGCGTCGTGTTCC
EcresTYPE --CCCCCGT-----GGACGTGCCCGAAATGCAGCGGCGGCGTCGTGTTCC
Otu59     --CCCCCGT-----GGACGGGCCTCAAAGGCAGTGGCGGCGTC-CGTTTT
Auxumbr   --CCCCCGT-----GGACGGGCCTCAAAGGCAGTGGCGGCGTC-CGTTTT
Auxalbo   --CCCCCGT-----GGACGGGCCCGAAAGGCAGTGGCGGCGTCCCGACAT
Otu84     --CCCCCGT-----GGACGGGCCCGAAAGGCAGTGGCGGCGTCCCGACAT
Otu899    CGCTTGTGT-----GGACGGGCCTGAAATGCAGTGGCGGCACCGAGTTCC
Coccimmit CGCTTGTGT-----GGACGGGCCTGAAATGCAGTGGCGGCACCGAGTTCC
Cocciposa CGCTTGTGT-----GGACGGGCCTGAAATGCAGTGGCGGCACCGAGTTCC
Otu136    CGCTTGTGT-----GGACGGGCCTGAAATGCAGTGGCGGCACCGAGTTCC
Arthtub   CCCTTCAGTGGGCGGGACGCGCCCGAAAAGCAGTGGCCAGGCCGAGATTC
Otu651    CGCCTCTGCGCGAGGGACGGGCCTGAAAGGCAGCGGCGACGTCCACCGCC
Diplorose CGCCTCCGCGCGGGGGACGGGCCTGAAAGGCAGCGGCGACGTCCACCGCC
Leucoemd  TGCTTCGGCG----GGACAGGTCCGAAATGGATTAATGACGTCGCGATTA
Otu779    TGCTCCGGCG----GGACGGGTCCGAAATGGATTAATGACGTCGCGATTA
Otu739    GGCTACCGTA--------GGCCCTGAAATCTAGTGGCGGGCTCGCTATAA
Arthrtrun GGCTGCCGTA--------GGCCCTGAAATCTAGTGGCGGGCTCGCTATAA

394a      ---GGTGCCCGAGCGTATGGGGCTTT--GTCACCCGCTC-TAGAGGCCCG
414a      ---GGTGCCCGAGCGTATGGGGCTTT--GTCACCCGCTC-TAGAGGCCCG
396a      ---GGTGCCCGAGCGTATGGGGCTTT--GTCACCCGCTC-TAGAGGCCCG
413a      ---GGTGCCCGAGCGTATGGGGCTTT--GTCACCCGCTC-TAGAGGCCCG
414b      ---GGTGCCCGAGCGTATGGGGCTTT--GTCACCCGCTC-TAGAGGCCCG
416a      ---GGTGCCCGAGCGTATGGGGCTTT--GTCACCCGCTC-TAGAGGCCCG
411a      ---GGTGCCCGAGCGTATGGGGCTTT--GTCACCCGCTC-TAGAGGCCCG
Otu1155   ---GGTGCCCGAGCGTATGGGGCTTT--GTCACCCGCTC-TAGAGGCCCG
512a      ---GGTGCCCGAGCGTATGGGGCTTT--GTCACCCGCTC-TAGAGGCCCG
Otu20     ---GGTGCCCGAGCGTATGGGGCTTT--GTCACCCGCTC-TAGAGGCCCG
395a      ---GGTGCCCGAGCGTATGGGGCTTT--GTCACCCGCTC-TAGAGGCCCG
391a      ---GGTGCCCGAGCGTATGGGGCTTT--GTCACCCGCTC-TAGAGGCCCG
Otu896    ---GGTGCCCGAGCATATGAGGCTTT--GTCACCCGCTC-TAGAGGCCCG
Otu1107   ---GGTGCCCGAGCGTATGGGGCTTT--GTCACCCGCTC-TAGAGGCCCG
Otu58     ---GGTGCCCGAGCGTATGGGGCTTT--GTCACCCGCTC-TAGAGGCCCG
Otu106    ---GGTGCCCGAGCGTATGGGGCTTT--GTCACCCGCTC-TAGAGGCCCG
BparvTYPE ---GGTGCCCGAGCGTATGGGGCTTT--GTCACCCGCTC-TAGAGGCCCG
Otu1174   ---AGTGCCTGAGTGTATGGGGCTTT--GTCACCTGCTC-TAGAGGCCCG
397a      ---GGTGCCCGAGCGTATGGGGCTTT--GTCACCCGCTCTTGGAGGCCCG
Otu1108   ---GGTGCCCGAGCGTATGGGGCTTT--GTCACCCGCTCTTGAAGGCCCG
Otu85     ---GGTGCCCGAGCGTATGGGGCTTT--GTCACCCGCTCTTGGAGGCCCG
Otu265    ---GGTGCCCGAGCGTATGGGGCTTT--GTCACCCGCTCTTGGAGGCCCG
Otu388    ---GGTGCCCGAGCGTATGGGGCTTT--GTCACTCGCTCTTGGAGGCCCG
Emmonsiel ---GGTGCCCGAGCGTATGGGGCTTT--GTCACCCGCTCATGGAGGCCCG
Otu15     ---GGTGCCCGAGCGTATGGGGCTTT--GTCACCCGCTC-TTGAGGCCCG
EcresTYPE ---GGTGCCCGAGCGTATGGGGCTTT--GTCACCCGCTC-TTGAGGCCCG
Otu59     ---GGTGCCCGAGCGTATGGGAATTC---TATACCGCTT---CAAGGCCC
Auxumbr   ---GGTGCCCGAGCGTATGGGAATTC---TATACCGCTT---CAAGGCCC
Auxalbo   ---GGTGCCCGAGCGTATGGGAATCC---TCTTCCGCTCGAATCGGCCCA
Otu84     ---GGTGCCCGAGCGTATGGGAATCC---TCTTCCGCTCGAATCGGCCCA
Otu899    T--GGTGTCTGAGTGTATGGGAAATC-ACTTCATCGCTC--AAAGACCCG
Coccimmit T--GGTGTCTGAGTGTATGGGAAATC-ACTTCATCGCTC--AAAGACCCG
Cocciposa T--GGTGTCTGAGTGTATGGGAAATC-ACTTCATCGCTC--AAAGACCCG
Otu136    T--GGTGTCTGAGTGTATGGGAAATC-ACTTCATCGCTC--AAAGACCCG
Arthtub   C--GGCGCCTGAGCGAATGGGACTTC-----CACCGCTT--CTAGGACCG
Otu651    C-----ATCTGAACGCATGGGGACTTTTGTCACGCGTTT-CAGGCGGCGG
Diplorose T--G--ACCGGAACGCATGGGGACTTCTGTCACGCGTTT-CAGGTGGCGG
Leucoemd  CCACGGAATCGAGCGAATGGAATCATTAACGCTCTGATTTGAAGTGGCCG
Otu779    CCACGGAATCGAGCGAATGGAATCATTAACGCTCTGGTTTGAAGTGGCCG
Otu739    C------TCCGAGCGTAGTAGT-----AATATCTCGTTT-AGGAAGTGTA
Arthrtrun C------TCCGAGCGTAGTAGT-----AACATCTCGCTT-AGGAAGTGTA

394a      GCCGGCTCCGG-CCCATCTCAACTTCAGASGGAAGGGCGGTCTTCGGATC
414a      GCCGGCTCCGG-CCCATCTCAACTTCAGASGGAAGGGCGGTCTTCGGATC
396a      GCCGGCTCCGG-CCCATCTCAACTTCAGASGGAAGGGCGGTCTTCGGATC
413a      GCCGGCTCCGG-CCCATCTCAACTTCAGASGGAAGGGCGGTCTTCGGATC
414b      GCCGGCTCCGG-CCCATCTCAACTTCAGASGGAAGGGCGGTCTTCGGATC
416a      GCCGGCTCCGG-CCCATCTCAACTTCAGASGGAAGGGCGGTCTTCGGATC
411a      GCCGGCTCCGG-CCCATCTCAACTTCAGASGGAAGGGCGGTCTTCGGATC
Otu1155   GCCGGCTCCGG-CCCATCTCAACTTCAGAGGGAAGGGCGGTCTTCGGATC
512a      GCCGGCTCCGG-CCCATCTCAACTTCAGGGGGAAGGGCGGTCTTCGGATC
Otu20     GCCGGCTCCGG-CCCATCTCAACTTCAGAGGGAAGAGCGGTCTCCGGATC
395a      GCCGCCTCCGG-CCCATCTCAACTTCAGAGGGAAGGGCGGTCTTCGGATC
391a      GCCGCCTCCGG-CCCATCTCAACTTCAGAGGGAAGGGCGGTCTTCGGATC
Otu896    GCCGGCTCCGG-CCCATCTCAACTTCAGAGGGAAGGGCGGTCTTCGGATC
Otu1107   GCCGGCTCCGG-CCCATCTCAACTTCAGAGGGAAGGGCAGTCTTCGGATC
Otu58     GCCGGCTCCGG-CCCATCTCAACTTCAGAGGGAACGGCGGTCTTCGGATC
Otu106    GCCGGCTCCGG-CCCATCTCAACTTCAGAGGG-AGGGCGGTCTTCGGATC
BparvTYPE GCCGGCTCCGG-CCCATCTCAACTTCAGAGGG-AGAGCGGTCTTCGGATC
Otu1174   GCCGGCTCCGG-CCCATCTCAACTTCAGAGAGAAGGGCAGTCTTCGGATC
397a      GCCGGCCCCGG-CCCATCAAC---------------------TCTAGGCC
Otu1108   GCCGGCCCCGG-CCCATCAAC---------------------TTTAGGCC
Otu85     GCCGGCTCCGG-CCCATCAACT--------------------TCTAGGCC
Otu265    GCCGGCGCTGG-CCGATCAAC---------------------CCTAGGCC
Otu388    GCCGGCGCTTG-CCTATCGACCA-------------------TCGAGGAC
Emmonsiel GCCGGCCCCGG-CCAACCCCCAA-------------------TCGAGGAC
Otu15     GCCGACTCCGG-CCCCACTAAACCCCCGGGGG--------TCTTCGGACC
EcresTYPE GCCGACTCCGGCCCCCACTCAACACCCGGGGG-------GTCTTCGGACC
Otu59     GGCGGCGCTGG-------------------------------TCAAGACC
Auxumbr   GGCGGCGCTGG-------------------------------TCAAGACC
Auxalbo   TGCGGCGCTGG-------------------------------TCGTAACC
Otu84     TGCGGCGCTGG-------------------------------TCGTAACC
Otu899    ATCGGGGCCGA-------------------------TCTTTTTTT-----
Coccimmit ATCGGGGCCGA-------------------------TCTTTTTTTT----
Cocciposa ATCGGGGCCGA-------------------------TCTCTTTTTTTT--
Otu136    ATCGGGGCCGA-------------------------TCTCTTTTTTTT--
Arthtub   GCCGGCACCTG-----------------------------GCCTCAAACC
Otu651    GTCGACGTCGG-------------------------CCTCGTCTTGCATC
Diplorose GTCGGCGTCGG-------------------------CCTCGTCTTGCATC
Leucoemd  ACGGTCTTCTG---------------------AAGCGGTCCTTTTGGATC
Otu779    ACGGTCTTCTG---------------------AAGCGGTCCTTCCGGATC
Otu739    GCGGGTGCTGG-----------------------------CCGTTAAACC
Arthrtrun GCGGGTGCCGG-----------------------------CCGTTAAACC

394a      GT--GACTTCCCAACCAAGG----------------
414a      GT--GACTTCCCAACCAAGG----------------
396a      GT--GACTTCCCAACCAAGG----------------
413a      GT--GACTTCCCAACCAAGG----------------
414b      GT--GACTTCCCAACCAAGG----------------
416a      GT--GACTTCCCAACCAAGG----------------
411a      GT--GACTTCCCAACCAAGG----------------
Otu1155   GT--GACTTCCCAACCAAGG----------------
512a      GT--GACTCCC--ACCAAGG----------------
Otu20     GT--AACTTCCCAACCAGG-----------------
395a      GT--GACTTCCCAACCAAGG----------------
391a      GT--GACTTCCCAACCAAGG----------------
Otu896    G---GACTTCCCAACCAGG-----------------
Otu1107   G---GACTTCTCAACCAGG-----------------
Otu58     G---GACTTCCCCACCAGG-----------------
Otu106    G---GTCTCCCCAACCAGG-----------------
BparvTYPE G---GTCTCCCCAACCAGG-----------------
Otu1174   A---GACTTCCCAACCAGG-----------------
397a      T---CGCGCCTTAACCAGG-----------------
Otu1108   C---CGTGCCTTAACCAGG-----------------
Otu85     T---CGCGCCTTAACCAGG-----------------
Otu265    C---CGCGCCTTAACCAGG-----------------
Otu388    C---CGTTCCTCAACCAGG-----------------
Emmonsiel T---CGTTCCTCAACCAAGG----------------
Otu15     C--------CCCAACCAGG-----------------
EcresTYPE C--------CCCGACCAGG-----------------
Otu59     A---A---TTTTTACCGG------------------
Auxumbr   A---A---TTTTTATCGG------------------
Auxalbo   A---AATTTTTTTACCGG------------------
Otu84     A---AATTTTTTTACCGG------------------
Otu899    --------TTATATCCGG------------------
Coccimmit --------TTATATCCGG------------------
Cocciposa -------ATTATATCCGG------------------
Otu136    -------ATTATATCCGG------------------
Arthtub   GGAGGCCTCCTTAACCGGAGCCTCTATCACCAAAGG
Otu651    GTCAACCCCTTCAACCG-------------------
Diplorose GTCAACCCCTTCAACCG-------------------
Leucoemd  G-----TCTTTTTAACGG------------------
Otu779    G-----TCTTTTTAACGG------------------
Otu739    CCC-AA--TTTTAGAAGG------------------
Arthrtrun CCC-CAATTTTTAGAAGG------------------

;
end;
