# Supplementary material for: Breathing can be dangerous: Opportunistic fungal pathogens and the diverse community of the small mammal lung mycobiome
Source: Front Fungal Biol. 2022 Sep 26;3:996574. doi: 10.3389/ffunb.2022.996574 (PMC10512277; doi:10.3389/ffunb.2022.996574)
Supplement: Supplementary Data Sheet 4 — Pneumocystidales sequence alignment (NEXUS format). [file DataSheet_4.zip]

Archive with 2 entries (2 files):
- Supplementary Dataseet 3 Pneumocystis Nexus alignment.txt
- __MACOSX/._Supplementary Dataseet 3 Pneumocystis Nexus alignment.txt
