# Supplementary material for: Breathing can be dangerous: Opportunistic fungal pathogens and the diverse community of the small mammal lung mycobiome
Source: Front Fungal Biol. 2022 Sep 26;3:996574. doi: 10.3389/ffunb.2022.996574 (PMC10512277; doi:10.3389/ffunb.2022.996574)
Supplement: Supplementary Data Sheet 4 — Pneumocystidales sequence alignment (NEXUS format). [file DataSheet_4.zip › Supplementary Dataseet 3 Pneumocystis Nexus alignment.txt]

#NEXUS
[full taxon labels are given in Figure 2]

begin taxa;
dimensions ntax=26;
taxlabels
Otu76
Otu262
Otu37
Otu272
Otu280
PmurTYPE
Pwake2A
Pcarinii
Otu46
Otu173
Otu324
Otu1292
Otu27
Otu33
Otu17
Otu49
Otu13
Otu360
Otu1
Otu18
Otu52
Otu202
Otu256
Pgerbil
PjirPj27
Otu259
;
end;

begin characters;
dimensions nchar=444;
format interleave datatype=DNA gap=-;
matrix
Otu76    AACTTTTAACAATGGATCTCTTGGTTCTCGCTTCGATGAAGAACGTGGCA
Otu262   AACTTTTAACAATGGATCTCTTGGTTCTCGTTTCGATGAAGAACGTGGCA
Otu37    AACTTTTAACAATGGATCTCTTGGTTCTCGCGTCGATGAAGAACGTGGCA
Otu272   AACTTTCGGCAACGGATCACTTGGTTCTCGCGTCGATGAAGAACGTGGCA
Otu280   AACTTTTAACAATGGATCTCTTGGTTCTCGCGTCGATGAAGAACGTGGCA
PmurTYPE AACTTTCAACAATGGATCTCTTGGTTCTCGCGTCGATGAAGAACGTGGCA
Pwake2A  AACTTTCAACAATGGATCTCTTGGTTCTCGCGTCGATGAAGAACGTGGCA
Pcarinii AACTTTCAGCAATGGATCTCTTGGTTCCCGCGTCGATGAAGAACGTGGCA
Otu46    AACTTTTAACAATGGATCTCTTGGTTCTCGCGTCGATGAAGAACGTGGCA
Otu173   AACTTTTGGCAATGGATCTCTTGGTTCTCGCGTCGATGAAGAACGTGGCA
Otu324   AACTTTTGGCAATGGATCTCTTGGTTCTCGCGTCGATGAAGAACGTGGCA
Otu1292  AACTTTCGACAACGGATCACTTGGTTCTCGCGTCGATGAAGAACGTGGCA
Otu27    AACTTTTGGCAATGGATCTCTTGGTTCTCGCGTCGATGAAGAACGTGGCA
Otu33    AACTTTTAACAATGGATCACTTGGTTCTCGCGTCGATGAAGAACGTGGCA
Otu17    AACTTTTGGCAATGGATCTCTTGGTTCTCGCGTCGATGAAGAACGTGGCA
Otu49    AACTTTCGGCAATGGATCTCTTGGTTCTCGCGTCGATGAAGAACGTGGCA
Otu13    AACTTTTAACAATGGATCTCTTGGTTCTCGCGTCGATGAAGAACGTGGCA
Otu360   AACTTTTAACAATGGATCTCTTGGTTCTCGCGTCGATGAAGAACGTGGCA
Otu1     AACTTTTAACAATGGATCTCTTGGTTCTCGCGTCGATGAAGAACGTGGCA
Otu18    AACTTTTAACAATGGATCTCTTGGTTCTCGCGTCGATGAAGAACGTGGCA
Otu52    AACTTTCAACAATGGATCTCTTGGTTCTCGCGTCGATGAAGAACGTGGCA
Otu202   AACTTTTAACAATGGATCTCTTGGTTCTCGCGTCGATGAAGAACGTGGCA
Otu256   AACTTTTAACAATGGATCACTTGGTTCTCGCGTCGATGAAGAACGTGGCA
Pgerbil  AACTTTCAACAATGGATCTCTTGGTTCTCGCTTCGATGAAGAACGTGGCA
PjirPj27 AACTTTCAACAATGGATCTCTTGGCTCTCGCGTCGATGAAGAACGTGGCA
Otu259   AACTTTTGGCAACGGATCACTTGGTTCTGGCATCGATGAAGAACGCAGCG

Otu76    AAATGCGATAAGTAGTGTGAATTGCAGAA-TTCAGTGAATCATCGAATTT
Otu262   AAATGCGATAAGTAGTGTGAATTGCAGAA-TTCAGTGAATCATCGAATTT
Otu37    AAATGCGATAAGTAGTGTGAATTGCAGAA-TTCAGTGAATCATCGAATTT
Otu272   AAATGCGATAAGTAGTGTGAATTGCGGAA-TTCAGTGAATCATCGAATTT
Otu280   AAATGCGATAAGTAGTGTGAATTGCAGAA-TTCAGTGAATCATCGAATTT
PmurTYPE AAATGCGATAAGTAGTGTGAATTGCAGAA-TTCAGTGAATCATCGAATTT
Pwake2A  AAATGCGATAAGTAGTGTGAATTGCAGAA-TTCAGTGAATCATCGAATTT
Pcarinii AAATGCGATAAGTAGTGTGAATTGCAGAA-TTCAGTGACTCATCGAATTT
Otu46    AAATGCGATAAGTAGTGTGAATTGCAGAATTTAAGTGAATCATCGAATTT
Otu173   AAATGCGATAAGTAGTGTGAATTGCAGAATTTAAGTGAATCATCGAATTT
Otu324   AAATGCGATAAGTAGTGTGAATTGCAGAA-TTAAGTGAATCATCGAATCT
Otu1292  AAATGCGATAAGTAGTGTGAATTGCAGAA--TCAGTGAATCATCGAATTT
Otu27    AAATGCGATAAGTAGTGTGAATTGCAGAA--TCAGTGAATCATCGAATTT
Otu33    AAATGCGATAAGTAGTGTGAATTGCAGAA--TCAGTGAATCATCGAATTT
Otu17    AAATGCGATAAGTAGTGTGAATTGCAGAA--TCAGTGAATCATCGAATTT
Otu49    AAATGCGATAAGTAGTGTGAATTGCAGAA--TCAGTGAATCATCGAATTT
Otu13    AAATGCGATAAGTAGTGTGAATTGCAGAA--TCAGTGAATCATCGAATTT
Otu360   AAATGCGATAAGTAGTGTGAATTGCAGAA--TCAGTGAATCATCGAATTT
Otu1     AAATGCGATAAGTAGTGTGAATTGCAGAA--TCAGTGAATCATCGAATTT
Otu18    AAATGCGATAAGTAGTGTGAATTGCAGAA--TCAGTGAATCATCGAATTT
Otu52    AAATGCGATAAGTAGTGTGAATTGCAGAA--TCAGTGAATCATCGAATTT
Otu202   AAATGCGATAAGTAGTGTGAATTGCAGAA-TTCAGTGAATCATCGAATCT
Otu256   AAATGCGATAAGTAGTGTGAATTGCAGAA-TTCAGTGAATCATCGAATCT
Pgerbil  AAATGCGATAAGTAGTGTGAATTGCAGAA--TCAGTGAATCATCGAATTT
PjirPj27 AAATGCGATAAGTAGTGTGAATTGCAGAA-TTTAGTGAATCATCGAATTT
Otu259   AAATGCGATAAGTAATGTGAATTGCAGAA-TTCAGTGAATCATCGAATCT

Otu76    TTGAACGCATATTGCGCTCTCTAGTATTCTAGGGAGCATGCCTGTTTGAG
Otu262   TTGAACGCATATTGCGCTCTCTAGTATTCTAGGGAGCATGCCTGTTTGAG
Otu37    TTGAACGCATATTGCGCTCTCTAGTATTCTAGGGAGCATGCCTGTTTGAG
Otu272   TTGAACGCATATTGCGCTCTCTAGTATTCTAGGGAGCATGCCTGTTTGAG
Otu280   TTGAACGCATATTGCGCTCTTCAGTATTCTGGGGAGCATGCCTGTTTGAG
PmurTYPE TTGAACGCATATTGCGCTCTTCAGTATTCTGGGGAGCATGCCTGTTTGAG
Pwake2A  TTGAACGCAAATTGCGCTCTTCAGTATTCTGGGGAGCATGCCTGTTTGAG
Pcarinii TTGAACGCATATTGCGCTCCTCAGTATTCTGTGGAGCATGCCTGTTTGAG
Otu46    TTGAACGCACATTGCGCTCCTTAGTATTCTAGGGAGCATGCCTGTTTGAG
Otu173   TTGAACGCATATTGCGCTCCTTAGTATTCTAGGGAGCATGCCTGTTTGAG
Otu324   TTGAACGCACATTGCGCTCCTTAGTATTCTAGGGAGCATGCCTGTTTGAG
Otu1292  TTGAACGCACATTGCGCTCCTTAGTATTCTGAGGAGCATGCCTGTTTGAG
Otu27    TTGAACGCACATTGCGCTCCTTAGTATTCTGAGGAGCATGCCTGTTTGAG
Otu33    TTGAACGCACATTGCGCTCCTTAGTATTCTGAGGAGCATGCCTGTTTGAG
Otu17    TTGAACGCACATTGCGCTCCTTAGTATTCTGAGGAGCATGCCTGTTTGAG
Otu49    TTGAACGCACATTGCGCTCCTTAGTATTCTGAGGAGCATGCCTGTTTGAG
Otu13    TTGAACGCACATTGCGCTCCTTAGTATTCTGAGGAGCATGCCTGTTTGAG
Otu360   TTGAACGCACATTGCGCTCCTTAGTACTCTGAGGAGCATGCCTGTTTGAG
Otu1     TTGAACGCACATTGCGCTCCTTAGTATTCTGAGGAGCATGCCTGTTTGAG
Otu18    TTGAACGCACATTGCGCTCCTTAGTATTCTGGGGAGCATGCCTGTTTGAG
Otu52    TTGAACGCACATTGCGCTCCTTAGTATTCTGAGGAGCATGCCTGTTTGAG
Otu202   TTGAACGCACATTGCGCTCCTTAGTATTCTAGGGAGCATGCCTGTTTGAG
Otu256   TTGAACGCACATTGCGCTCCTTAGTATTCTAGGGAGCATGCCTGTTTGAG
Pgerbil  TTGAACGCACATTGCGCTTCTTAGTATTCTAGGGAGCATGCCTGTTTGAG
PjirPj27 TTGAACGCATCTTGCGCTCCTTAGTATTCTAGGGAGCATGCCTGTTTGAG
Otu259   TTGAACGCATATTGCGCCCTTTGGCATTCCGAAGGGCATGCCTGTTCGAG

Otu76    CGTCATTTTTTTAAATGAA---------TTTTAAAA---------CGTGT
Otu262   CGTCA-TTTTTTAAATGAG---------TTTTAAAA-------CTCGTGT
Otu37    CGTCA-TTTTTTAAATAAG---------TTTTAACAAA---ACTTTGTGT
Otu272   CGTCA-TTTTTTAAATAAG---------TTTTAACAA------CTTGTGT
Otu280   CGTCA-TTTTAAATCTTTGAGCCT----TTTAACGAG-----GTTCGTGT
PmurTYPE CGTCA-TTTTAAATCTTTGAGCCT----TTTAACGAG-----GTTCGTGT
Pwake2A  CGTCA-TTTAAAAATTTGGATCTTTTA-TTTTAAAGG-----GTTCGTGT
Pcarinii CGTCA-TTTTTATACTTGAACCTT----TTTAAGG--------TTTGTGT
Otu46    CGTCA-TTTTAAAATTTGAACTT-----TTTCAAG--------TTCGTGT
Otu173   TGTCA-TTTAAAAACTTGAA--------CTTTAAG--------TTCGCGT
Otu324   CGTCA-TTTAAAAAACTTGAACTT----TTTCAAAG-------TTTGTGT
Otu1292  CGTCA-CTTGACTTCTTAAGCC-------TTAAGG--------CTTGTGT
Otu27    CGTCA-CTTGACTTCTTAAGCC------TTTAAGG--------CTTGTGT
Otu33    CGTCA-CTTGACTTCTTAAGCC------TTTAAGG--------CTTGTGT
Otu17    CGTCA-CTTGACTTCTTAAGCCT-----TTTAAGG--------CTTGTGT
Otu49    CGTCA-CTTGACTTCTTAAGCC------TTTAAGG--------CTTGTGT
Otu13    CGTCA-CTTTAACTTTTAAGCCTT----TTTCAGG--------CTTGTGT
Otu360   CGTCA-CTTTAACTTTTAAGCCTT----TTTCAGG--------CTTGTGT
Otu1     CGTCA-CTTTTAACTTTAAGCCTT----TTCAGGC--------TTTGTGT
Otu18    CGTCA-CTTTAACTCTTAAGCC------TCTTAGG--------CTTGTGT
Otu52    CGTCA-CTTTAACTTTTAAGCCTT----TTTTAGG--------CTTGTGT
Otu202   CGCCA-TTTACATCTTAAACCT------TTTTTGG--------TTTGTGT
Otu256   CGCCA-TTTGTTTCTTAAACCTTT----AAGTAGG--------TTTGTCT
Pgerbil  CGTCA-TTTTTCTCTAAAAACCTT----TTCTAGGT------TTTTGTGT
PjirPj27 CGTTA-TTT-----TTTAAGTTCCTTT-TTTCAAGCAGAAAAAAGGGGAT
Otu259   CGTCA-TTACACCCCTCAAATCCAGCCCGTTTGGGCGG---ATTTGTCGT

Otu76    TGAACTATGCAT------TTTTTCAT-----------AAAATGCTGGTTT
Otu262   TGAGCTATGCA-------TTTTTCAT-----------AAAATGCTGGTTT
Otu37    TGGACTATGCA--------TTTTTGC-----------AAAATGCTGGTTT
Otu272   TGGACTATGCA--------TTTTTGC-----------AAAATGCTGGTCT
Otu280   TGGGCTATGCA-------TTTTTTATAGTG------AAAAATGCCAGTCT
PmurTYPE TGGGCTATGCA-------TTTTTTATAGTG------AAAAATGCCAGTCT
Pwake2A  TGGGCTATGCA-------TTTTTTGC-----------AAAATGCTGGTCT
Pcarinii TGGGCTATGCATTTTAGTATTTTTAC-----------AAGATGCTAGTCT
Otu46    TGGGCTATGCG-------TTTTTTC-----------GAGAATGCTAGTCT
Otu173   TGGGCTATGCG-------TTTTTTTCC---------AAGAATGCTGGTCT
Otu324   TGGGCTATGCA-------TTTTCTTC-----------GAAATGCTGGTCT
Otu1292  TGGGCTATGCA-------GTTTCCTCTA--------GAGACTGCTTGTCT
Otu27    TGGGCTATGCA-------GTTTCTTCTA--------GAGACTGCTTGTCT
Otu33    TGGGCTATGCA-------GTTTCTTTAAG-------GGGACTGCTTGTCT
Otu17    TGGGCTATGCA-------GTTTCTTTAAG-------GGGACTGCTTGTCT
Otu49    TGGGCTATGCA-------GTTTCTTTAAA-------GAGACTGCTTGTCT
Otu13    TGGACTATGCA-------GTTTCTTCTG--------AAAACTGCTTGTCT
Otu360   TGGGCTATGCA-------GTTTCTTCTA--------AAAACTGCTTGTCT
Otu1     TGGGCTATGCA-------GTTTCTTCTG--------AAAACTGCTTGTCT
Otu18    TGGGCTATGCA-------GTTTCTTCG---------GAGACTGCTTGTCT
Otu52    TGGGCTATGCA-------GTTTCTTCG---------AAGACTGCTTGTCT
Otu202   TGGGCTATGCA-------ATTCTTAAAAA-------GGGACTGCTGGTCT
Otu256   TGGGCTATGCA-------GTTCTAAAAA--------GGGACTGCTGGTCT
Pgerbil  TGGGCCGTGCA-------TTTTGTTTT----------TGAATGCTGGTCT
PjirPj27 TGGGCTTTGCA-------AATATTAGAAATAATTATATGCATGCTAGTCT
Otu259   TGGGCGATGCC--------------------------TGGCGGCAAGCCT

Otu76    GAAAAGAGAT------GGGTCAGGTCATTTCTTTT-T---CAGCGC--GA
Otu262   GAAAAGAGGT------GGGTCAGGTCATTTCTTTT-T---CAGCGT--GA
Otu37    GAAAAAA----------TGATTGGGCATTTCTTTT-T---CAGCGT--TG
Otu272   GAAAAAA----------TGATTGGGCATTTCTTTT-T---CAGCGT--TG
Otu280   GAAATAG----------AATTCAG-TATATCATTT-CGTGTAGCGT--AG
PmurTYPE GAAATAG----------AATTCAG-TATATCATTT-CGTGTAGCGT--AG
Pwake2A  GAAATAG----------AGTTCGGCTTTATCAGTT-CATGCAGCGT--AG
Pcarinii AAAATGG-----------AATCCAGAATATTATTT-CGTGCAGCGT--AA
Otu46    GAAATGC-----------AACAGTGTAATTCTTTT-CTTTCAGCGT--AG
Otu173   GAAATGT-----------AACAGTGTAATTCTTTT-CTTTCAGCGT--AG
Otu324   GAAATAT---------AATTCAGTGTGTTCTTTTC-TTTTAAGCGT--AG
Otu1292  GAAATATAAGC--AAAAAGGGTCTGCTTTCCATTGTTCTTCAGCGT--AG
Otu27    GAAATATAAGCAAAAAAAGGGTCTGCTTTCCATTATTCTTCAGCGT--AG
Otu33    GAAATATAAGC-AAAAAAGGGTCTGCTTTCCATTATTTTTCAGCGT--AG
Otu17    GAAATATAAGC-AAAAAGGGGTCTGCTTTCCATTATTTTTCAGCGT--AG
Otu49    GAAATATAAGC-AAGAAAGGGTCTACTTTCCATTATTTTTCAGCGT--AG
Otu13    GAAATATAAGAAAAAAAAGGGTTCCCGCCTCATTA-TCTTCAGCGT--AG
Otu360   GAAATATAAGA-AAAAGAAGGGTTCCGCCTCATTA-TCTTCAGCGT--AG
Otu1     GAAATAAG----AAAAAAAGGTTCCCGCCTCATTA-TCTTCAGCGT--AG
Otu18    GAAATATAAG---AAAAAAGGATTCCACCTCATTA-TCTTCAGCGT--AG
Otu52    GAAATATAAG--AAAAAAGGGATTCCGCCTCATTA-TCTTCAGCGT--AG
Otu202   GAAATACAAGC----AAAACGAAGTCATCCTTCTATCTTTCAGCGT--AG
Otu256   GAAATGCAAGC-----AAATGAAGTCATCCTTCTATTTTTCAGCGT--AG
Pgerbil  GAAATAT----------ATAAAATTTGTGTTGTT--TCTTCAGCGTAAAG
PjirPj27 GAAATTC---------AAAAGTAGCTTTTTTTCTT-TGCCTAGTGT--CG
Otu259   AAAA------------ATTAGCGATGGTCTCCTCAACCTCAAGCGC----

Otu76    TAGGGTTAGA-TCCAACTCGCTGTTTTAAGAGGAAGACTTGATAAAGGAA
Otu262   TAGGGTTAGA-TCCAACTCGCTGTTTAAGAGGAAGGGCTTGATAAAAGAA
Otu37    TAGGGTTAAT-TCCAACTCGCTGTTTTTGAGAAATGAACT-TTAAAAGAA
Otu272   TAGGGTTAAT-TCCAACTCGCTGTTTTTGAGAAATGAACT-TTAAAAGAA
Otu280   TAAGGTTAAA-TCCAATTCGCTGCTTTAGAAA----------TGTTAAGC
PmurTYPE TAAGGTTAAA-TCCAATTCGCTGCTTTAGAAA----------TGTTAAGC
Pwake2A  TAGGGTTAA--TTCAATTCGTTGCTTAAGAAA----------TGATAAGC
Pcarinii TAGGGTTAAATTCCAATTCGCTGTTTTTAGAA---------ATGATAGAC
Otu46    TAGGGATTG--TCCAATTCGCTGTATTGAAAC---------GTTATAAGC
Otu173   TAGGGATTG--TCCAATTCGCTGTATTGAAAC---------G-TATAAGC
Otu324   TAGGGACTAA-TCCAATTCGCTTGTCTAGAAAT-------GAATATAAAC
Otu1292  TAAGATTAA--TTCGCAGAATTTTTTGGAT------------------AA
Otu27    TAAGATTAA--TTCGCTGAATTTTTTGGAT------------------AA
Otu33    TAAGATTAA--TTCGCTGGA-TTTTTGGAT------------------AA
Otu17    TAAGATTAA--TTCGCTGAA-TTTTTGGAT------------------AA
Otu49    TAAGATTAA--TTCGCTGGA--TTTTGGAT------------------AA
Otu13    TAAAGATCAA-TTCGCTGAG---TTAAAGT-------------------A
Otu360   TAAAGATCAA-TTCGCTGAG---TTAAGTT------------------AA
Otu1     TAAAGATCAGTTTCGCTGAG-TTTTTAAGT------------------AA
Otu18    TAGAAATCAA-TTCGCTGAG----TTAAGTGA---------------AAA
Otu52    TAGAAATCAA-TTCGCTGAG--TTTCAAGTGA---------------AAA
Otu202   TAGGAATAA--TTTCGCTGTTTTTT-----------------------GA
Otu256   TAGAAATAG--TTCGCTGAGTTTTT-----------------------GG
Pgerbil  TAGGGTTTAATTCCGATTCGCTGTTTCAGA------------------AA
PjirPj27 TAAAAATT-------------CGCTGGGAAAG---------AAGGAAAAA
Otu259   -----------ACAGATGCCGCGATGCGGGGA---------------GAG

Otu76    TGATCATATGGG----------------------------GGATAGCAT-
Otu262   TGATCATATGGG----------------------------GAATAGCAT-
Otu37    TGTTCATTC-------------------------------TTAGAGCAT-
Otu272   TGTTCATTCTTA-----------------------TTTTTTTAGAGCAT-
Otu280   TGATTTTTTGAA--------TGCTTTTTTTAA--------AAAGCATATT
PmurTYPE TGATTTTTTGAA--------TGCTTTTTTTAA--------AAAGCATATT
Pwake2A  TGATTTTTTTCG----TGGATGCTTTTGCAAG--------AAAG------
Pcarinii TGGTTTGTCTAT-----------TGTTCCTAG--------AGAGCAATT-
Otu46    TGAATAATAGAGGATCTGTACATTTAATTAAAT-------GTATAGATT-
Otu173   TGA-------------TAAGAATTGCATTTAAT-------GCAAATGTA-
Otu324   TGATCTTAGAA---------------GTGTAAT-----------------
Otu1292  TGGTTGAGCTC---------------GGCCGGT--GCTCTGCACAATTCT
Otu27    TGGTTGAGCTC---------------GGCCGGT--GCTCTGCACAATTC-
Otu33    TGGTTGAGTTT---------------GATCAGTGCGCTCTGCACAATTC-
Otu17    TGGTTAAGCTT---------------GACCAGT--GCTCTGCACAATTC-
Otu49    TGGTTGAGTT----------------GATCAGTGCGCTCTGCACAATTC-
Otu13    TGTGGTTGTGAG--------------CCCCAGT--GCTCTGCACAA-TT-
Otu360   TGTGGTTGTTG----------------CCCAGT--GCTCTGCACAA-TT-
Otu1     TGTGGTTGTTGA--------------GCCCAGT--GCTCTGCACAATTT-
Otu18    TGTGGTTGTGA---------------TCCTCGT--GCTCTGCACAATTT-
Otu52    TGTGGTTGTGG---------------TCCTTGT--GCTCTGCACAAT---
Otu202   TAGTTGAGGCTGGC------------TTTTAGTG-CTTAGGCACAATTTT
Otu256   TAGTTGGATTTGGC--------------TAAGTG-CTTCTGCACAGTTTT
Pgerbil  TGACATTGATT---------------TATAAAAGCCGTTGGCAC------
PjirPj27 AGCTTTTATAAA--------------------------------------
Otu259   CGACGCCAGCACACC-----------------------------------

Otu76    TCTGAGT-TTTTGACCTCAAATCAGGTAGGATCACCCGCTGAAT
Otu262   TCTGAGT-TTTTGACCTCAAATCAGGTAGGATCACCCGCTGAAT
Otu37    TCTGAGT-TTTTGACCTCAAATCAGGTAGGATCACCCGCTGAAC
Otu272   TCTGAGT-TTTTGACCTCAAATCAGGTAGGATCACCCGCTGAAT
Otu280   TTTGAGT--CTTGACCTCAAATCAGGTAGGATTACCCGCTGAAC
PmurTYPE TTTGAG--------------------------------------
Pwake2A  CATGAGTTCTTTGACCTCAAATCAGGCAGGATTACCCGCTGAAC
Pcarinii TTTGAAC-CTTTGACCTCAAATCAGGTAGGATTACCCGCTGAAC
Otu46    TTTGAGT-TTTTGACCTCAAATCAGGCAGGATCACCCGCTGAAT
Otu173   TCTTGAA-TTTTGACCTCAGATCAGGCAGGATCACCCGCTGAAT
Otu324   CATGAGT-TTTTGACCTCAAATCAGGCAGGATCACCCGCTGAAT
Otu1292  TTTGAG---AATGACCTCAAATCAGGCAGGATCACCCGCTGAAC
Otu27    TTTGAG---AATGACCTCAAATCAGGCAGGATCACCCGCTGAAT
Otu33    TTTGAG---AATGACCTCAAATCAGGCAGGATCACCCGCTGAAC
Otu17    TTTGAG---AATGACCTCAAATCAGGCAGGATCACCCGCTGAAT
Otu49    TTTGAGA--AATGACCTCAAATCAGGCAGGATCACCCGCTGAAT
Otu13    TTTGAGA--ATTGACCTCAAATCAGGCAGGATCACCCGCTGAAT
Otu360   TTTGAGA--ATTGACCTCAAATCAGGCAGGATCACCCGCTGAAT
Otu1     TTTGAGA--ATTGACCTCAAATCAGGCAGGATCACCCGCTGAAC
Otu18    TTTGAGA--ATTGACCTCAAATCAGGCAGGATCACCCGCTGAAC
Otu52    TTTGAGA-ATTTGACCTCAAATCAGGCAGGATCACCCGCTGAAT
Otu202   CTTGAGA---TTGACCTCAAATCAGGCAGGATTACCCGCTGAAC
Otu256   CTTGAGA--TTTGACCTCAAATCAGGCAGGATTACCCGCTGAAC
Pgerbil  TTTGAATCTTTTGACCTCAAATCAGGCAGGATCACCCGCTGACA
PjirPj27 TACAAGAATTTTAATCCCAATTCAGGCAGGATCACCCGCTGAAC
Otu259   CCTGAAT--GTTGACCTCGGATCAGGTAGGATTACCCGCTGAAT

;
end;
